# Supplementary material for: Human umbilical cord mesenchymal stem cells recover chemotherapy-induced premature ovarian failure
Source: Front Med (Lausanne). 2025 Oct 3;12:1681233. doi: 10.3389/fmed.2025.1681233 (PMC12531164; doi:10.3389/fmed.2025.1681233)
Supplement: Supplementary file 2 [file Table_2.xlsx]

## Sheet: DEGs
gene_id	gene_name	POF-1	POF-2	POF-3	Treatment-1	Treatment-2	Treatment-3	fc	log2(fc)	-log10(P)	pval	qval	regulation	rank
ENSMUSG00000094932	Gm2007	3.41488	3.19321	0.0001	0.0001	0.0001	0.0001	22027.3	14.427	6.93539	1.16042e-07	0.000217978	down	1
ENSMUSG00000098650	Commd1b	11.8867	0.005984	13.0266	0.014019	0.020415	0.000633	710.619	9.47293	7.82342	1.50168e-08	3.62677e-05	down	2
ENSMUSG00000086753	Gm15751	4.0222	3.90447	0.0001	0.0001	0.02326	0.0001	337.885	8.40039	5.57347	2.67014e-06	0.00300942	down	3
ENSMUSG00000086782	E130102H24Rik	9.71322	8.02012	0.0489533	0.0596981	0.0001	0.0001	296.876	8.21372	6.60622	2.47616e-07	0.000380563	down	4
ENSMUSG00000109147	4930431P19Rik	0.387551	0.591653	0.525271	0.00147524	0.0379375	0.0121834	29.1587	4.86585	8.82925	1.48167e-09	4.17484e-06	down	5
ENSMUSG00000064246	Chil1	0.551636	0.0001	0.970164	0.0325064	0.0001	0.0347734	22.5869	4.49741	2.78353	0.00164616	0.51537	down	6
ENSMUSG00000076615	Ighg3	4.41319	0.0728795	0.393873	0.0182069	0.182186	0.0967637	16.4221	4.03757	3.22041	0.000601985	0.254429	down	7
ENSMUSG00000078899	Gm4631	1.0046	0.631791	0.643507	0.172291	0.0001	0.0001	13.2175	3.72437	2.43863	0.00364226	0.733048	down	8
ENSMUSG00000117239	Gpr31c	0.425125	0.0975109	0.918815	0.00903545	0.00567957	0.0945257	13.1952	3.72194	3.54833	0.000282921	0.142954	down	9
ENSMUSG00000078122	F630028O10Rik	0.0399451	0.529938	0.782582	0.0277609	0.0366743	0.0465914	12.1814	3.60661	4.03004	9.33158e-05	0.0685911	down	10
ENSMUSG00000085882	2610507I01Rik	14.6537	0.998542	14.6421	0.678706	1.02819	1.00504	11.1707	3.48165	5.39135	4.06116e-06	0.00429112	down	11
ENSMUSG00000024256	Adcyap1	0.0617116	0.121043	10.8673	0.164491	0.0479906	0.910237	9.84224	3.29899	1.72185	0.0189735	1	down	12
ENSMUSG00000078897	Gm4724	0.0957693	2.22204	2.13632	0.547336	0.0001	0.0001	8.13485	3.02411	1.331	0.0466659	1	down	13
ENSMUSG00000074824	Rslcan18	0.0741571	0.446125	0.287969	0.0684406	0.0165481	0.0184756	7.81188	2.96567	3.56741	0.000270764	0.142954	down	14
ENSMUSG00000060962	Dmkn	0.428693	0.6149	2.6627	0.392054	0.164016	0.0001	6.66395	2.73638	1.95238	0.0111588	1	down	15
ENSMUSG00000022057	Adamdec1	1.34446	0.211948	1.12166	0.281931	0.024742	0.098122	6.61586	2.72593	2.7408	0.00181633	0.538718	down	16
ENSMUSG00000116275	Zc3h11a	0.009996	2.38902	0.075116	0.075462	0.105552	0.20807	6.35886	2.66877	1.51754	0.0303712	1	down	17
ENSMUSG00000068606	Gm4841	0.994953	0.158655	5.97279	0.555908	0.491152	0.09049	6.26469	2.64724	2.21907	0.00603857	0.896875	down	18
ENSMUSG00000075591	Gm10874	0.795203	1.10981	16.1134	0.530367	1.20975	1.53146	5.50757	2.46142	2.26973	0.00537362	0.865204	down	19
ENSMUSG00000040133	Gpr176	0.431967	1.26447	0.045908	0.256859	0.04605	0.034186	5.1687	2.3698	1.74421	0.0180213	1	down	20
ENSMUSG00000090381	Gm6158	0.430158	1.43708	6.8857	0.402503	0.615158	0.744546	4.96703	2.31238	2.22288	0.00598581	0.896875	down	21
ENSMUSG00000049436	Upk1b	0.634224	0.708211	3.00499	0.587259	0.242564	0.0465929	4.96045	2.31047	2.14402	0.00717769	0.99464	down	22
ENSMUSG00000092517	Art2a	3.13447	0.16983	1.69994	0.155852	0.775974	0.105283	4.82518	2.27058	1.85954	0.0138186	1	down	23
ENSMUSG00000000308	Ckmt1	0.649423	0.830431	1.86406	0.112359	0.0001	0.583821	4.80254	2.2638	1.49035	0.0323333	1	down	24
ENSMUSG00000099250	Rn7s2	111.995	86.9658	52.6175	15.0405	2.83844	37.4744	4.54494	2.18426	3.04065	0.000910648	0.349896	down	25
ENSMUSG00000095258	Gm10593	0.442086	0.40474	0.175876	0.0001	0.106981	0.118463	4.53437	2.1809	1.76106	0.0173355	1	down	26
ENSMUSG00000065251	Gm23971	10.3198	11.7133	2.39263	0.879918	0.411687	4.13196	4.50364	2.17109	1.91293	0.0122199	1	down	27
ENSMUSG00000082745	Gm15181	6.438	7.69534	9.63351	2.83689	1.95736	0.598248	4.40739	2.13993	2.79143	0.00161648	0.51537	down	28
ENSMUSG00000110195	Pde2a	2.60286	3.1856	4.16293	0.964305	0.0540096	1.41069	4.0969	2.03453	2.30506	0.00495386	0.856599	down	29
ENSMUSG00000099021	Rn7s1	83.9544	91.2877	32.8692	14.3064	2.24576	34.5904	4.06924	2.02476	2.40423	0.00394244	0.766103	down	30
ENSMUSG00000030651	Art2b	0.842854	0.0649766	0.445324	0.126402	0.173101	0.0340503	4.05678	2.02033	1.76316	0.017252	1	down	31
ENSMUSG00000090115	Usp49	2.94814	4.15983	3.60009	0.797456	1.00154	0.911352	3.9508	1.98215	9.53228	2.93572e-10	9.92627e-07	down	32
ENSMUSG00000044313	Mab21l3	0.315355	0.12173	0.668142	0.132534	0.0836849	0.066231	3.913	1.96828	2.18207	0.00657558	0.932319	down	33
ENSMUSG00000080859	Rpl10-ps1	83.2091	8.09081	8.42046	7.61518	10.3325	7.6086	3.902	1.96421	2.28243	0.00521884	0.856599	down	34
ENSMUSG00000020010	Vnn3	0.025943	0.688551	0.879072	0.025255	0.19967	0.185292	3.88469	1.9578	1.32943	0.0468353	1	down	35
ENSMUSG00000042581	Thsd7b	0.0378405	0.0628408	0.651734	0.0503266	0.0430238	0.109416	3.71074	1.89171	1.40646	0.0392225	1	down	36
ENSMUSG00000039364	Sectm1b	0.655362	0.536247	1.82206	0.284349	0.126781	0.407151	3.68293	1.88085	2.2184	0.00604778	0.896875	down	37
ENSMUSG00000078922	Tgtp1	19.5098	2.76084	82.9196	21.8932	4.98561	2.27161	3.60853	1.85141	1.4756	0.0334506	1	down	38
ENSMUSG00000027520	Zdbf2	0.184995	0.11164	0.113041	0.0324649	0.0644679	0.0183414	3.55393	1.82941	2.45575	0.00350144	0.730807	down	39
ENSMUSG00000107482	Etfbl	0.455096	1.16427	1.10881	0.136306	0.059906	0.578118	3.52327	1.81692	1.63272	0.0232958	1	down	40
ENSMUSG00000025347	Mettl7b	1.08593	0.70713	1.17664	0.073972	0.098245	0.675925	3.50142	1.80794	1.55652	0.0277636	1	down	41
ENSMUSG00000113263	Gm4811	1.09601	0.849281	6.86897	0.968124	0.76263	0.863435	3.39769	1.76456	1.76271	0.0172699	1	down	42
ENSMUSG00000058443	Rpl10-ps3	81.521	7.40699	9.31372	8.4164	12.415	8.44408	3.35576	1.74664	1.97242	0.0106556	1	down	43
ENSMUSG00000068373	D430041D05Rik	0.0349056	0.0546465	0.237297	0.0368447	0.0339302	0.0274301	3.32823	1.73476	1.72061	0.0190278	1	down	44
ENSMUSG00000085401	Slc39a1-ps	4.17209	2.22848	2.75105	1.44243	0.413146	0.907762	3.3118	1.72762	2.27647	0.00529089	0.860075	down	45
ENSMUSG00000052131	Akr1b7	0.663843	0.857005	2.92984	0.539254	0.421234	0.386655	3.3038	1.72413	1.93174	0.0117019	1	down	46
ENSMUSG00000029915	Clec5a	0.307357	0.0592426	0.711657	0.110953	0.0944068	0.121512	3.29871	1.7219	1.54861	0.0282739	1	down	47
ENSMUSG00000118653	AC159819	1.77241	5.13098	10.2442	0.436324	4.41383	0.542267	3.17995	1.669	1.42377	0.0376904	1	down	48
ENSMUSG00000082809	Gm14150	3.10377	21.2402	4.09848	3.30294	2.54302	3.21934	3.1375	1.64962	2.09009	0.00812662	1	down	49
ENSMUSG00000022504	Ciita	4.20692	0.420833	8.77152	3.16912	0.713741	0.394857	3.13234	1.64724	1.39469	0.0403005	1	down	50
ENSMUSG00000035459	Stab2	10.205	3.81481	12.8755	1.174	4.31327	3.12109	3.12432	1.64354	3.64701	0.000225418	0.124608	down	51
ENSMUSG00000010142	Tnfrsf13b	0.495976	0.473686	1.15153	0.49495	0.0419457	0.148113	3.09659	1.63068	1.40666	0.0392047	1	down	52
ENSMUSG00000037005	Xpnpep2	0.703593	0.882561	8.25005	0.914611	0.546774	1.75375	3.05935	1.61322	1.43677	0.0365788	1	down	53
ENSMUSG00000023039	Krt7	0.482132	0.310725	1.68942	0.396046	0.145434	0.284277	3.00606	1.58787	1.7882	0.0162855	1	down	54
ENSMUSG00000095040	1700001J03Rik	1.43978	0.731196	1.12304	0.238007	0.355298	0.50798	2.99106	1.58066	1.86894	0.0135227	1	down	55
ENSMUSG00000016496	Cd274	5.66664	0.802198	13.5208	4.55705	1.27483	0.871567	2.98199	1.57628	1.43347	0.0368576	1	down	56
ENSMUSG00000046240	Hepacam	0.628212	0.407963	0.436872	0.18232	0.211875	0.101458	2.97193	1.5714	2.09462	0.00804231	1	down	57
ENSMUSG00000035385	Ccl2	3.08562	0.420734	5.45455	1.30903	0.977309	0.72905	2.97173	1.5713	1.49985	0.0316334	1	down	58
ENSMUSG00000073421	H2-Ab1	60.5379	10.4102	102.981	34.4542	10.1742	14.1453	2.95931	1.56526	2.05176	0.00887637	1	down	59
ENSMUSG00000029417	Cxcl9	4.75517	1.4153	18.3627	4.75725	2.78445	0.851023	2.92314	1.54752	1.50364	0.0313587	1	down	60
ENSMUSG00000020911	Krt19	3.8502	3.52551	11.1826	1.95173	0.892601	3.5046	2.92305	1.54748	2.05563	0.00879773	1	down	61
ENSMUSG00000020922	Lsm12	3.61021	11.5436	12.5141	3.46402	3.37291	2.77902	2.87729	1.52471	3.32131	0.000477184	0.212297	down	62
ENSMUSG00000063903	Klk1	1.10159	0.807899	1.6505	0.182864	0.425626	0.63117	2.87175	1.52193	1.67122	0.0213198	1	down	63
ENSMUSG00000028270	Gbp2	64.4499	14.5039	198.779	64.8796	19.9007	11.9953	2.86987	1.52098	1.5155	0.0305143	1	down	64
ENSMUSG00000054342	Kcnn4	0.366235	0.146085	0.393625	0.192564	0.0385196	0.0864863	2.85274	1.51235	1.48599	0.0326596	1	down	65
ENSMUSG00000063011	Msln	0.847321	0.897612	2.63046	0.760728	0.242819	0.543399	2.8284	1.49999	1.76689	0.0171045	1	down	66
ENSMUSG00000055041	Commd5	9.59064	8.35883	10.23	1.95577	0.905384	7.15685	2.81288	1.49205	1.82795	0.0148611	1	down	67
ENSMUSG00000049625	Tifab	4.01755	1.24789	3.92942	1.18581	0.923259	1.16063	2.81214	1.49167	2.54762	0.00283389	0.647429	down	68
ENSMUSG00000050370	Ch25h	3.50131	0.9606	5.57473	1.62266	1.041	0.921619	2.7994	1.48512	1.76886	0.0170272	1	down	69
ENSMUSG00000042985	Upk3b	5.07546	5.2662	12.406	4.30112	1.67873	2.18756	2.78518	1.47777	3.01286	0.00097082	0.356798	down	70
ENSMUSG00000046080	Clec9a	4.93506	2.32498	4.56888	0.862723	2.89602	0.498016	2.77886	1.47449	2.06572	0.0085957	1	down	71
ENSMUSG00000057596	Trim30d	4.96179	0.551326	3.07137	1.06812	1.70468	0.329262	2.76734	1.4685	1.50745	0.0310848	1	down	72
ENSMUSG00000075602	Ly6a	20.9952	6.89635	88.1949	23.1868	12.0748	7.12571	2.7387	1.45349	1.58663	0.025904	1	down	73
ENSMUSG00000079547	H2-DMb1	18.2975	2.64722	18.3973	9.04166	2.97355	2.42677	2.72414	1.4458	1.66678	0.0215386	1	down	74
ENSMUSG00000091613	Gm17046	3.72359	3.36617	7.51875	0.564023	1.88873	2.93472	2.71157	1.43913	1.65878	0.0219391	1	down	75
ENSMUSG00000061684	Rpl21-ps8	69.3645	70.1838	8.70269	5.88122	39.7619	9.06951	2.70963	1.43809	1.44193	0.0361469	1	down	76
ENSMUSG00000008496	Pou2f2	1.01918	0.629994	1.00751	0.378842	0.37963	0.225004	2.70132	1.43366	2.61226	0.00244197	0.58977	down	77
ENSMUSG00000045349	Sh2d5	0.408286	1.93986	0.614691	0.17888	0.366448	0.568914	2.65906	1.41092	1.45907	0.0347483	1	down	78
ENSMUSG00000024810	Il33	0.36712	0.36007	1.30171	0.233836	0.354125	0.179024	2.64529	1.40343	1.4998	0.0316376	1	down	79
ENSMUSG00000010651	Acaa1b	2.32083	3.60271	2.72837	1.25745	1.33562	0.712428	2.61743	1.38815	2.35244	0.0044418	0.827925	down	80
ENSMUSG00000097331	F420014N23Rik	0.910672	0.981163	0.314592	0.371265	0.231365	0.241933	2.61251	1.38544	1.59829	0.0252178	1	down	81
ENSMUSG00000109564	Muc16	0.381171	0.313862	0.674625	0.226333	0.100696	0.201505	2.59143	1.37375	2.40996	0.00389078	0.764855	down	82
ENSMUSG00000032420	Nt5e	0.543326	1.48938	2.17565	0.280663	0.886417	0.459577	2.58712	1.37135	1.96027	0.010958	1	down	83
ENSMUSG00000055978	Fut2	0.170166	0.225748	0.324202	0.130176	0.0834381	0.0648442	2.58608	1.37077	1.57445	0.0266411	1	down	84
ENSMUSG00000008307	1700109H08Rik	0.85629	1.88484	0.755489	0.764225	0.344244	0.246347	2.58088	1.36786	1.62367	0.0237864	1	down	85
ENSMUSG00000080268	Brms1	4.01709	12.3014	10.4782	4.54826	3.4091	2.45384	2.57383	1.36392	2.52597	0.00297872	0.670534	down	86
ENSMUSG00000073876	Gm13305	3.51897	1.62176	1.5611	0.417433	0.961258	1.2555	2.54417	1.34719	1.96639	0.0108046	1	down	87
ENSMUSG00000058914	C1qtnf3	0.444112	0.425752	1.51812	0.497529	0.212058	0.234083	2.53053	1.33944	1.30187	0.049903	1	down	88
ENSMUSG00000022893	Adamts1	19.0872	17.2792	58.2672	13.0985	13.7634	10.923	2.50453	1.32454	3.20961	0.000617144	0.254474	down	89
ENSMUSG00000038725	Pkhd1l1	0.216681	0.261812	1.01076	0.300611	0.159182	0.136692	2.49672	1.32003	1.55187	0.0280629	1	down	90
ENSMUSG00000001739	Cldn15	1.75276	0.972089	4.27595	1.2461	0.707026	0.857245	2.49106	1.31676	1.57587	0.0265539	1	down	91
ENSMUSG00000039457	Ppl	0.69638	0.684811	3.64728	0.557684	0.630768	0.843426	2.47479	1.30731	1.53736	0.029016	1	down	92
ENSMUSG00000066362	Rps13-ps1	15.3337	23.9968	28.8288	7.22141	11.6107	8.72623	2.47328	1.30642	2.77455	0.00168053	0.516563	down	93
ENSMUSG00000093769	H3c14	7.69811	3.97658	8.00348	2.56669	2.21445	3.18363	2.47065	1.30489	2.57732	0.00264657	0.612917	down	94
ENSMUSG00000045114	Prrt2	0.279703	0.720195	1.22046	0.156719	0.413064	0.329936	2.46783	1.30324	1.34023	0.0456843	1	down	95
ENSMUSG00000079507	H2-Q1	2.71752	3.11231	12.5244	2.46611	3.17313	1.84735	2.45162	1.29374	1.85898	0.0138365	1	down	96
ENSMUSG00000076613	Ighg2b	8.0719	1.71397	2.71911	0.9094	2.29866	1.90396	2.4462	1.29054	1.66296	0.021729	1	down	97
ENSMUSG00000021624	Cd180	1.59595	0.586765	2.45946	0.966679	0.594425	0.367305	2.40726	1.26739	1.55059	0.0281457	1	down	98
ENSMUSG00000049420	Tmem200a	0.55052	0.724963	1.70459	0.383116	0.56781	0.287227	2.40687	1.26716	1.76471	0.0171905	1	down	99
ENSMUSG00000109941	Exosc6	2.72859	5.76579	3.06876	1.61044	1.42708	1.77207	2.40419	1.26555	1.91576	0.0121405	1	down	100
ENSMUSG00000070031	Sp140	3.01819	1.23448	7.74786	2.32809	1.46517	1.21158	2.39778	1.2617	1.59134	0.0256245	1	down	101
ENSMUSG00000018750	Zbtb4	9.39256	9.67672	9.13443	3.10347	4.10485	4.57502	2.39352	1.25914	6.61502	2.42648e-07	0.000380563	down	102
ENSMUSG00000112550	Gm6627	2.88788	3.70317	2.3585	1.40053	1.17877	1.18738	2.37598	1.24852	2.24773	0.00565292	0.878543	down	103
ENSMUSG00000028128	F3	3.62036	3.59875	18.3711	3.34661	3.87548	3.56859	2.37151	1.24581	1.68663	0.0205766	1	down	104
ENSMUSG00000045394	Epcam	1.11274	3.02647	3.12239	1.19781	1.0092	0.856216	2.37057	1.24524	1.75197	0.0177022	1	down	105
ENSMUSG00000021091	Serpina3n	2.25425	2.97786	12.1512	3.91877	1.34793	2.18431	2.33302	1.2222	1.32386	0.0474399	1	down	106
ENSMUSG00000026177	Slc11a1	4.89973	2.49787	11.0115	4.23885	1.68198	1.9851	2.32852	1.21941	1.76235	0.0172844	1	down	107
ENSMUSG00000074506	Gm10705	14.9473	12.158	3.78694	3.57687	4.54424	5.20388	2.31837	1.21311	1.51423	0.0306037	1	down	108
ENSMUSG00000035403	Crb2	0.334466	0.327945	0.589984	0.205262	0.200813	0.135579	2.31217	1.20925	1.58041	0.026278	1	down	109
ENSMUSG00000043157	Arl11	0.550707	0.83245	1.02775	0.396626	0.216611	0.430146	2.31066	1.20831	1.38437	0.0412696	1	down	110
ENSMUSG00000047904	Sstr2	1.55133	0.872808	1.85211	0.616132	0.673863	0.568581	2.30082	1.20215	1.64604	0.0225925	1	down	111
ENSMUSG00000021281	Tnfaip2	4.39765	2.45316	10.922	3.69294	1.67496	2.38224	2.29323	1.19738	1.91372	0.0121977	1	down	112
ENSMUSG00000002803	Btbd6	1.39429	1.45118	5.43476	1.04223	1.41741	1.16353	2.28536	1.19242	1.41466	0.0384894	1	down	113
ENSMUSG00000047798	Cd300lf	1.09831	0.562354	2.74041	0.698382	0.436115	0.79138	2.28523	1.19234	1.40555	0.0393049	1	down	114
ENSMUSG00000115009	G930009F23Rik	0.77541	0.883677	0.778461	0.402471	0.342704	0.335716	2.25513	1.17321	1.56081	0.0274909	1	down	115
ENSMUSG00000093445	Lrch4	3.54214	9.64936	3.06364	1.86738	1.71494	3.63603	2.25192	1.17115	1.84509	0.014286	1	down	116
ENSMUSG00000033777	Tlr13	2.5738	1.41777	3.80383	1.78156	0.977346	0.723339	2.23861	1.1626	1.74561	0.0179633	1	down	117
ENSMUSG00000003847	Nfat5	4.04033	14.4805	9.8679	3.27492	3.97755	5.45138	2.23466	1.16005	2.68721	0.00205488	0.569504	down	118
ENSMUSG00000020057	Dram1	2.43104	4.34211	4.40958	1.57987	1.92915	1.50219	2.23155	1.15804	2.29389	0.00508291	0.856599	down	119
ENSMUSG00000015340	Cybb	5.96664	2.14389	9.32284	4.17922	2.03996	1.63431	2.21983	1.15045	1.83109	0.0147542	1	down	120
ENSMUSG00000027995	Tlr2	2.41068	1.94209	5.34824	1.91939	1.34653	1.13302	2.2053	1.14098	1.71331	0.0193502	1	down	121
ENSMUSG00000040552	C3ar1	3.23235	1.77589	3.60022	1.76723	1.17744	0.98424	2.19105	1.13162	2.03526	0.00922013	1	down	122
ENSMUSG00000106874	Gm20186	13.3364	25.8123	39.2558	11.0879	9.85559	14.9633	2.18355	1.12668	2.43949	0.00363501	0.733048	down	123
ENSMUSG00000010051	Hyal1	2.92317	1.23141	1.24035	0.608403	1.37211	0.495431	2.17894	1.12363	1.45304	0.0352337	1	down	124
ENSMUSG00000052419	2610001J05Rik	2.90653	8.76736	2.94531	3.07639	0.798188	2.84136	2.17679	1.1222	1.395	0.0402716	1	down	125
ENSMUSG00000009292	Trpm2	1.01095	0.488507	1.62768	0.788621	0.328469	0.323329	2.17099	1.11835	1.52437	0.0298973	1	down	126
ENSMUSG00000020261	Slc36a1	7.80209	10.2306	9.19715	8.69225	2.37063	1.49516	2.16832	1.11658	1.68393	0.020705	1	down	127
ENSMUSG00000033595	Lgi3	0.59473	1.11764	2.41219	0.489215	0.66912	0.747435	2.16425	1.11387	1.33871	0.0458448	1	down	128
ENSMUSG00000053963	Stum	0.49246	0.308344	0.75042	0.154665	0.234541	0.33048	2.15542	1.10797	1.38335	0.0413668	1	down	129
ENSMUSG00000040495	Chrm4	1.94816	1.55658	3.00676	0.885599	1.1183	1.04221	2.13764	1.09602	1.47542	0.033464	1	down	130
ENSMUSG00000036594	H2-Aa	81.7213	17.2386	94.7306	56.9735	17.2707	17.0359	2.12194	1.08538	1.34411	0.0452785	1	down	131
ENSMUSG00000041536	Serpina3a	23.1607	11.2684	49.4485	16.496	13.424	9.98036	2.10218	1.07189	2.05234	0.00886456	1	down	132
ENSMUSG00000053889	Kirrel3os	2.12957	0.641777	1.46259	0.631213	0.706612	0.676598	2.10181	1.07163	1.39623	0.0401575	1	down	133
ENSMUSG00000058492	Scp2-ps2	34.1111	28.1279	35.1052	8.43076	7.23797	31.0547	2.08341	1.05895	1.68819	0.0205027	1	down	134
ENSMUSG00000003283	Hck	6.87437	2.7464	9.96766	4.78311	2.19772	2.44757	2.0776	1.05492	1.45192	0.035325	1	down	135
ENSMUSG00000013584	Aldh1a2	23.6343	23.186	73.7598	25.8341	17.143	15.2501	2.07086	1.05023	2.09646	0.00800838	1	down	136
ENSMUSG00000042485	Mustn1	2.62684	2.98408	7.29265	1.57278	2.33567	2.33481	2.0668	1.0474	1.33367	0.0463797	1	down	137
ENSMUSG00000112907	Gm47015	5.68651	10.631	11.6587	3.74353	5.75981	4.06144	2.06242	1.04433	2.61231	0.00244167	0.58977	down	138
ENSMUSG00000029569	Tmem168	3.7218	8.53321	10.2942	3.31414	4.27912	3.34792	2.06094	1.04331	2.70923	0.00195331	0.559707	down	139
ENSMUSG00000028871	Rspo1	2.53566	2.47545	4.93153	1.95652	1.15605	1.7124	2.06066	1.04311	1.45849	0.0347943	1	down	140
ENSMUSG00000030577	Cd22	1.1208	0.645288	0.872437	0.587685	0.401014	0.292912	2.05876	1.04178	1.40188	0.0396385	1	down	141
ENSMUSG00000036322	H2-Ea	93.4288	50.6168	199.839	83.5005	55.7861	27.9748	2.05597	1.03982	1.73447	0.0184303	1	down	142
ENSMUSG00000097604	Gm17322	1.49602	0.942078	1.78048	0.784979	0.642276	0.62824	2.05234	1.03727	1.35985	0.0436666	1	down	143
ENSMUSG00000060548	Tnfrsf19	1.56157	1.47012	6.36914	1.1912	1.79622	1.59538	2.05133	1.03656	1.32518	0.0472961	1	down	144
ENSMUSG00000061833	Gm6311	87.0402	34.2407	130.244	35.7524	43.2097	43.7099	2.05038	1.03589	2.34626	0.00450545	0.827925	down	145
ENSMUSG00000004707	Ly9	3.02987	1.75811	3.98563	2.29095	1.24554	0.744849	2.04926	1.03511	1.39994	0.039816	1	down	146
ENSMUSG00000053205	Styx	0.791991	1.04744	0.773787	0.785092	0.244314	0.249196	2.04381	1.03126	1.46865	0.0339903	1	down	147
ENSMUSG00000030208	Emp1	12.562	4.54758	3.53066	2.45599	3.12593	4.51728	2.04376	1.03122	1.83815	0.0145162	1	down	148
ENSMUSG00000026308	Klhl30	6.18133	3.90636	6.52464	3.20385	0.951773	3.98946	2.03955	1.02825	1.45888	0.034763	1	down	149
ENSMUSG00000020598	Nrcam	0.610637	1.77971	1.41282	0.807698	0.623392	0.439376	2.03327	1.0238	1.76018	0.0173709	1	down	150
ENSMUSG00000025165	Sectm1a	4.06801	2.94621	7.20521	2.83469	1.66438	2.50137	2.03122	1.02235	1.451	0.0353994	1	down	151
ENSMUSG00000046079	Lrrc8d	1.88134	4.11249	3.03247	1.01044	1.19847	2.24418	2.02697	1.01933	2.25381	0.00557436	0.878543	down	152
ENSMUSG00000038642	Ctss	90.2103	38.4105	158.246	79.9681	32.6449	29.7125	2.01557	1.01119	1.57733	0.0264649	1	down	153
ENSMUSG00000047250	Ptgs1	2.06695	1.32905	3.72981	1.37314	1.17809	0.98789	2.01344	1.00967	1.49003	0.0323571	1	down	154
ENSMUSG00000038633	Degs1	28.066	36.4589	28.268	13.0461	16.0656	17.1318	2.00662	1.00476	4.49911	3.16873e-05	0.0267853	down	155
ENSMUSG00000052889	Prkcb	0.649105	0.678198	1.04651	0.497902	0.340214	0.346635	2.00364	1.00262	1.47384	0.0335863	1	down	156
ENSMUSG00000074895	Eif4e1b	2.00435	1.71855	1.02607	3.66902	3.79533	2.03429	0.499963	-1.00011	1.33019	0.0467527	1	up	157
ENSMUSG00000040624	Plekhg1	1.82608	1.58815	1.57296	3.99547	3.87733	2.15675	0.497251	-1.00795	2.65495	0.00221334	0.578271	up	158
ENSMUSG00000042279	H1f8	9.19359	7.50112	7.92934	17.3528	21.2952	11.0739	0.495235	-1.01381	2.20949	0.00617324	0.90752	up	159
ENSMUSG00000103585	Pcdhgb4	0.726435	0.295597	0.572575	1.27578	0.763773	1.18209	0.494967	-1.01459	1.30331	0.0497388	1	up	160
ENSMUSG00000057534	Elobl	11.2449	13.2372	9.3392	25.5703	29.559	14.006	0.489204	-1.03149	2.09798	0.00798037	1	up	161
ENSMUSG00000004948	Zp3	10.7126	13.8491	8.07668	21.4765	30.0036	15.385	0.488123	-1.03468	2.52081	0.00301435	0.670534	up	162
ENSMUSG00000066867	Oas1e	3.65516	5.19228	3.09998	7.34219	11.5588	5.60211	0.487588	-1.03626	1.84832	0.0141803	1	up	163
ENSMUSG00000051920	Rspo2	0.43873	0.833583	0.475099	1.31741	1.44955	0.824265	0.48658	-1.03925	1.40321	0.0395179	1	up	164
ENSMUSG00000033898	Cfhr2	1.22368	1.00353	2.52992	3.12081	2.2873	4.42271	0.483899	-1.04722	1.3723	0.0424329	1	up	165
ENSMUSG00000073294	AU022751	2.46914	3.2529	2.55722	7.02142	6.64502	3.5013	0.482257	-1.05212	1.84494	0.014291	1	up	166
ENSMUSG00000100215	Gm8292	15.5217	15.1115	10.1328	27.6992	30.6116	26.35	0.481521	-1.05433	1.95319	0.011138	1	up	167
ENSMUSG00000032056	Btg4	1.11548	1.20295	0.8214	2.29328	2.89447	1.34662	0.480509	-1.05736	1.41164	0.0387575	1	up	168
ENSMUSG00000063935	Zar1	1.786	1.75989	0.875196	3.20575	3.78467	2.23464	0.479247	-1.06116	1.66507	0.0216238	1	up	169
ENSMUSG00000045291	E330021D16Rik	2.70741	4.30999	2.52391	5.94004	8.14936	5.97889	0.475443	-1.07266	1.96194	0.0109159	1	up	170
ENSMUSG00000060508	Nlrp9b	1.31094	1.2296	0.79618	2.17576	3.35122	1.49756	0.475009	-1.07397	1.57101	0.0268525	1	up	171
ENSMUSG00000047799	Oog4	1.1438	0.908973	1.09441	2.35533	2.86894	1.41011	0.474375	-1.0759	1.432	0.0369825	1	up	172
ENSMUSG00000096768	Gm47283	6.39155	19.1419	9.87786	48.3193	16.0634	10.4582	0.473154	-1.07962	1.50621	0.0311736	1	up	173
ENSMUSG00000031028	Tub	0.370325	0.571051	0.279215	0.567746	0.977636	1.04501	0.4712	-1.08559	1.513	0.0306904	1	up	174
ENSMUSG00000090254	Gm1965	1.83978	2.07339	1.35172	3.66732	5.33272	2.18461	0.470724	-1.08705	1.60926	0.0245891	1	up	175
ENSMUSG00000054087	Fbxw28	3.16894	3.76282	2.62154	7.10702	8.44762	4.75987	0.47027	-1.08844	2.063	0.00864966	1	up	176
ENSMUSG00000074794	Arrdc3	8.65895	10.327	9.19976	19.0881	23.3731	17.5458	0.469706	-1.09017	5.01438	9.67429e-06	0.0090863	up	177
ENSMUSG00000034881	Tbxa2r	3.14419	3.79957	1.47174	2.39055	5.32666	10.2568	0.468204	-1.09479	1.30687	0.0493316	1	up	178
ENSMUSG00000067276	Capn6	0.32503	0.436252	0.198349	0.691513	0.620986	0.738935	0.467785	-1.09608	1.52466	0.029877	1	up	179
ENSMUSG00000036687	Tmem184a	1.92611	4.08284	2.37183	2.69439	6.39917	8.86926	0.466563	-1.09986	1.98945	0.010246	1	up	180
ENSMUSG00000020102	Slc16a7	0.178182	0.193549	0.259069	0.376817	0.47603	0.500647	0.466053	-1.10143	1.65182	0.0222938	1	up	181
ENSMUSG00000046323	Dppa3	3.41434	5.66208	3.0675	7.93526	11.7925	6.35669	0.465562	-1.10296	1.60974	0.0245615	1	up	182
ENSMUSG00000050947	Amigo1	3.31152	3.92659	2.28272	5.75693	7.4815	7.21789	0.465422	-1.10339	3.48929	0.00032412	0.153049	up	183
ENSMUSG00000025094	Slc18a2	9.95076	15.5379	8.62178	21.3592	35.8231	16.1265	0.465298	-1.10377	3.07734	0.000836872	0.329027	up	184
ENSMUSG00000096576	Oog1	1.704	1.39468	2.10183	3.71458	4.34425	3.17501	0.462933	-1.11113	1.93576	0.0115941	1	up	185
ENSMUSG00000070324	Fbxw22	0.953615	0.947056	0.712334	1.93836	2.34225	1.36525	0.462818	-1.11148	1.46071	0.0346167	1	up	186
ENSMUSG00000036834	Plch1	0.34724	0.428647	0.173506	0.562149	1.04412	0.453552	0.460911	-1.11744	1.37438	0.0422303	1	up	187
ENSMUSG00000074062	Fbxw16	0.683893	1.11213	0.700058	2.05248	2.35753	1.02019	0.459668	-1.12134	1.32652	0.0471499	1	up	188
ENSMUSG00000059218	Gm13084	1.92525	2.04739	1.72016	4.19215	5.07709	3.16043	0.458001	-1.12658	1.94874	0.0112528	1	up	189
ENSMUSG00000053490	Trim60	0.496707	0.853227	0.430352	1.40895	1.6358	0.848005	0.457333	-1.12868	1.38128	0.0415641	1	up	190
ENSMUSG00000009470	Tnpo1	3.03581	13.4283	2.86196	13.565	14.9769	13.8255	0.456154	-1.13241	1.75986	0.0173838	1	up	191
ENSMUSG00000035177	Nlrp2	0.512926	0.46156	0.312003	1.18674	1.17433	0.465375	0.455161	-1.13555	1.32074	0.0477814	1	up	192
ENSMUSG00000074060	Fbxw15	3.48283	4.14966	2.2386	8.15733	9.48879	4.08358	0.454267	-1.13839	1.77471	0.0167993	1	up	193
ENSMUSG00000022636	Alcam	3.58691	1.75562	5.18183	7.36578	1.71226	14.1117	0.453838	-1.13975	1.40138	0.0396846	1	up	194
ENSMUSG00000079741	Nlrp4g	0.731561	0.85925	0.555927	1.62156	1.97499	1.14074	0.453157	-1.14192	1.50271	0.0314259	1	up	195
ENSMUSG00000055933	Oosp3	1.42254	1.05519	1.03232	3.03064	3.09644	1.64269	0.451757	-1.14638	1.31684	0.0482122	1	up	196
ENSMUSG00000024734	Zp1	3.45344	5.05653	2.21317	7.59281	10.8513	5.30204	0.451575	-1.14696	2.02461	0.00944903	1	up	197
ENSMUSG00000037159	Wee2	0.649134	0.676409	0.463595	1.09684	1.98474	0.883788	0.451191	-1.14819	1.47447	0.0335378	1	up	198
ENSMUSG00000110373	Gm42303	3.46787	2.55135	2.25847	5.60128	7.56032	5.24673	0.449671	-1.15306	1.83316	0.0146839	1	up	199
ENSMUSG00000016626	Nlrp14	6.3951	7.76359	5.00229	13.1151	19.7006	9.83761	0.449227	-1.15448	3.71496	0.00019277	0.116392	up	200
ENSMUSG00000023279	Bmp15	3.09096	4.00583	2.6367	7.3913	8.64196	5.70746	0.447708	-1.15937	2.96373	0.00108709	0.39103	up	201
ENSMUSG00000027463	Slc52a3	0.682027	0.623302	0.253241	1.33974	1.01615	1.15294	0.444185	-1.17077	1.41923	0.0380867	1	up	202
ENSMUSG00000027993	Trim2	1.09205	2.17857	1.83204	4.18266	2.67477	4.6314	0.444141	-1.17091	3.73038	0.000186045	0.116392	up	203
ENSMUSG00000035370	Gm49322	2.29168	0.768104	4.28748	6.98801	4.54388	5.01089	0.444138	-1.17092	1.74995	0.0177848	1	up	204
ENSMUSG00000071262	Zfp957	0.445654	0.468274	0.412268	1.13419	1.18038	0.671495	0.44413	-1.17095	1.55773	0.0276863	1	up	205
ENSMUSG00000099760	Gm28800	0.639441	0.697794	0.447056	1.37998	1.41282	1.23228	0.443293	-1.17367	1.57769	0.026443	1	up	206
ENSMUSG00000033847	Pla2g4c	1.82119	2.3962	0.805821	3.51864	4.8356	2.99045	0.442781	-1.17533	1.92534	0.0118758	1	up	207
ENSMUSG00000032999	Nlrp4f	1.12805	1.6874	0.926813	2.68734	3.91493	1.85831	0.442318	-1.17684	1.94973	0.0112273	1	up	208
ENSMUSG00000041423	Paqr6	0.556413	0.611977	1.16725	1.26269	1.73128	2.29103	0.441937	-1.17809	1.52745	0.0296856	1	up	209
ENSMUSG00000068122	Agtr2	0.632519	0.703527	0.477269	2.00196	1.04609	1.07639	0.439651	-1.18557	1.62922	0.0234847	1	up	210
ENSMUSG00000094446	Gm6344	24.6087	35.5794	26.1924	57.2774	68.1687	71.0345	0.439638	-1.18561	3.949	0.00011246	0.0792188	up	211
ENSMUSG00000107740	Gm18765	1.58265	2.47488	1.37206	4.32183	5.04363	3.00951	0.438756	-1.18851	1.44504	0.0358888	1	up	212
ENSMUSG00000063531	Sema3e	0.0781231	0.109698	0.222454	0.369057	0.201977	0.367841	0.436986	-1.19434	1.33043	0.0467276	1	up	213
ENSMUSG00000000214	Th	0.205183	0.207489	0.164065	0.46985	0.504429	0.356881	0.43326	-1.2067	1.32904	0.0468766	1	up	214
ENSMUSG00000050810	Oog3	1.41362	2.81512	2.40687	3.39498	7.29713	4.63202	0.433018	-1.2075	1.89467	0.0127447	1	up	215
ENSMUSG00000049314	Fbxw13	0.703432	0.737234	0.493265	1.63182	2.05831	0.777129	0.432912	-1.20785	1.33989	0.0457204	1	up	216
ENSMUSG00000026414	Tnnt2	0.372151	0.296871	0.130418	0.843702	0.744907	0.258147	0.432889	-1.20793	1.33732	0.0459918	1	up	217
ENSMUSG00000038011	Dnah10	0.0514666	0.0660111	0.0753746	0.179352	0.173804	0.0924601	0.432776	-1.20831	1.4516	0.0353509	1	up	218
ENSMUSG00000040717	Il17rd	0.242417	0.227698	0.250092	1.08771	0.33415	0.245675	0.431899	-1.21124	1.39231	0.0405222	1	up	219
ENSMUSG00000062275	Fbxw24	4.97025	5.73309	3.76776	11.8783	14.8982	6.74656	0.431676	-1.21198	2.47193	0.0033734	0.712884	up	220
ENSMUSG00000060416	Gm839	0.593298	0.630006	0.424112	1.4044	1.7891	0.625675	0.431353	-1.21306	1.33009	0.0467639	1	up	221
ENSMUSG00000066030	Oog2	0.604505	0.9071	0.683456	1.49972	2.4231	1.16773	0.431202	-1.21356	1.6549	0.0221359	1	up	222
ENSMUSG00000047237	Fbxw21	1.57869	1.48894	0.603457	2.8949	3.99897	1.62069	0.431154	-1.21373	1.55565	0.0278195	1	up	223
ENSMUSG00000032191	Bcl2l10	3.94108	4.25345	2.04561	8.75826	10.5131	4.5887	0.429174	-1.22036	1.85503	0.0139629	1	up	224
ENSMUSG00000068748	Ptprz1	0.133683	0.288925	0.0539439	0.320863	0.385883	0.404089	0.429004	-1.22094	1.37879	0.041803	1	up	225
ENSMUSG00000032623	Oas1d	1.90631	3.25256	2.26494	5.91667	7.20722	4.22982	0.427794	-1.22501	2.32291	0.00475432	0.856599	up	226
ENSMUSG00000035191	Rfpl4	1.31161	0.873339	1.81698	4.75337	2.0428	2.56983	0.427283	-1.22674	1.63246	0.0233101	1	up	227
ENSMUSG00000021367	Edn1	0.994741	1.62492	1.82863	3.52334	3.66545	3.32504	0.42309	-1.24096	2.09694	0.00799949	1	up	228
ENSMUSG00000110001	C86187	1.33968	1.75652	1.00932	3.47766	4.29645	1.93179	0.422992	-1.2413	1.89252	0.0128078	1	up	229
ENSMUSG00000042567	Nek10	0.183383	0.239098	0.0859359	0.149065	0.451152	0.602597	0.42269	-1.24233	1.34488	0.0451978	1	up	230
ENSMUSG00000066463	Omt2a	0.451775	1.07166	0.472516	1.78567	1.68502	1.27484	0.420595	-1.2495	1.44055	0.0362622	1	up	231
ENSMUSG00000034087	Nlrp4b	0.39176	0.470338	0.323367	1.24779	1.16602	0.498876	0.407001	-1.2969	1.75135	0.0177276	1	up	232
ENSMUSG00000083833	Gm13841	81.9599	89.6996	107.215	182.053	215.458	288.691	0.406402	-1.29902	5.91201	1.22459e-06	0.00172525	up	233
ENSMUSG00000038651	Sycp2l	0.228609	0.145546	0.318875	0.637796	0.740676	0.337409	0.403891	-1.30796	1.40482	0.0393717	1	up	234
ENSMUSG00000074354	Arhgap20os	0.380884	0.427214	0.176949	0.693901	1.28227	0.463337	0.403789	-1.30832	1.34967	0.0447027	1	up	235
ENSMUSG00000000204	Slfn4	0.582337	0.307993	0.732378	0.397402	1.07577	2.55892	0.402448	-1.31312	1.34024	0.0456833	1	up	236
ENSMUSG00000026782	Abi2	0.701059	0.824574	0.727113	0.804898	3.84317	0.963364	0.401456	-1.31669	1.77449	0.0168077	1	up	237
ENSMUSG00000075002	Ftdc1	2.69774	3.19974	1.56613	6.21064	8.42241	4.00731	0.400401	-1.32048	1.80692	0.0155984	1	up	238
ENSMUSG00000054310	Obox1	1.26924	1.52581	0.893751	3.00499	4.56605	1.65174	0.399966	-1.32205	1.86083	0.0137776	1	up	239
ENSMUSG00000048230	Fbxo43	0.088656	0.142847	0.093655	0.23642	0.389078	0.18896	0.399232	-1.3247	1.43412	0.0368029	1	up	240
ENSMUSG00000072679	D6Ertd474e	0.214723	0.313093	0.171537	0.48261	0.968467	0.302887	0.398727	-1.32653	1.32999	0.0467748	1	up	241
ENSMUSG00000085079	Khdc1b	3.14262	4.49175	1.84113	7.33395	10.2352	6.27685	0.397362	-1.33147	2.80239	0.00157619	0.51537	up	242
ENSMUSG00000036923	Stox1	0.783058	0.21273	0.141575	1.10586	0.920255	0.849632	0.395502	-1.33824	1.36106	0.0435452	1	up	243
ENSMUSG00000019803	Nr2e1	0.110082	0.113365	0.126514	0.39657	0.280075	0.2098	0.394791	-1.34084	1.51507	0.0305444	1	up	244
ENSMUSG00000027087	Itgav	4.02529	3.28503	2.38504	6.02519	4.3598	14.3663	0.391712	-1.35213	3.19427	0.000639344	0.257351	up	245
ENSMUSG00000079450	Cldn34c1	0.200264	0.0998495	0.10701	0.423574	0.132218	0.485375	0.391026	-1.35466	1.38656	0.0410616	1	up	246
ENSMUSG00000097760	6030442K20Rik	0.208535	0.248354	0.188814	0.666362	0.72707	0.261734	0.390114	-1.35803	1.45023	0.0354624	1	up	247
ENSMUSG00000023882	Zfp54	0.512023	0.654488	0.80936	2.08705	1.94692	1.03449	0.389837	-1.35906	2.02694	0.00939849	1	up	248
ENSMUSG00000044534	Ackr2	0.23113	0.391899	0.229365	1.24328	0.436941	0.509837	0.389211	-1.36138	1.48867	0.0324586	1	up	249
ENSMUSG00000043999	Gpr75	0.1297	0.243345	0.14714	0.578512	0.307179	0.459951	0.38657	-1.3712	1.54869	0.0282687	1	up	250
ENSMUSG00000041857	Oosp1	3.68259	3.97876	1.87227	8.78381	10.2637	5.62853	0.386351	-1.37202	2.19688	0.00635508	0.918281	up	251
ENSMUSG00000024743	Syt7	1.39446	2.17715	2.34678	2.11222	11.2196	2.03716	0.385087	-1.37674	1.90679	0.012394	1	up	252
ENSMUSG00000082953	Gm13217	0.65988	1.02311	1.64834	2.55267	2.74015	3.3638	0.38483	-1.37771	1.77274	0.0168755	1	up	253
ENSMUSG00000031289	Il13ra2	0.278007	0.378294	0.210307	0.889207	0.844215	0.526441	0.383478	-1.38278	1.66572	0.0215915	1	up	254
ENSMUSG00000105589	Fbxw14	2.16414	3.12228	1.43934	6.21253	8.1776	3.16204	0.383187	-1.38388	2.35067	0.00445996	0.827925	up	255
ENSMUSG00000054102	Nlrp9a	0.445224	0.646844	0.480859	1.35864	1.53634	1.22845	0.38146	-1.3904	2.2931	0.00509211	0.856599	up	256
ENSMUSG00000020890	Gucy2e	0.0871326	0.0732144	0.0464387	0.226327	0.137076	0.179357	0.380989	-1.39218	1.68794	0.0205145	1	up	257
ENSMUSG00000032649	Colgalt2	1.50281	1.68989	1.02116	5.23621	4.80994	1.12465	0.377221	-1.40652	2.10963	0.00776904	1	up	258
ENSMUSG00000055789	Ftdc2	2.56934	2.97351	1.86392	7.65696	7.55718	4.47316	0.376221	-1.41035	2.4293	0.00372134	0.740153	up	259
ENSMUSG00000041377	Ninj2	0.848865	1.01134	0.457856	1.83821	2.82651	1.52715	0.374372	-1.41746	1.69037	0.0204	1	up	260
ENSMUSG00000059547	Fbxw26	1.27596	1.20767	0.770616	3.00692	4.19503	1.49861	0.374027	-1.41879	2.00964	0.00978057	1	up	261
ENSMUSG00000066359	Tcl1b1	1.00278	1.54434	1.31576	3.09493	5.32118	1.95971	0.372297	-1.42548	1.91829	0.0120701	1	up	262
ENSMUSG00000104614	Fbxw27	0.36354	0.58981	0.257846	1.22129	1.2977	0.739467	0.371708	-1.42776	1.73947	0.0182194	1	up	263
ENSMUSG00000079007	Tcl1b4	0.135648	0.269249	0.268089	0.57802	0.674421	0.584515	0.366359	-1.44867	1.69622	0.020127	1	up	264
ENSMUSG00000092183	4930515G01Rik	0.716	0.152771	0.194814	0.718713	1.06035	1.12491	0.366252	-1.44909	1.34913	0.0447583	1	up	265
ENSMUSG00000045693	Nlrp4e	0.16727	0.238628	0.130403	0.435117	0.694191	0.34187	0.364538	-1.45586	1.73333	0.0184784	1	up	266
ENSMUSG00000018411	Mapt	0.141797	0.535697	0.332536	0.50871	0.993918	1.27138	0.364105	-1.45757	1.91687	0.0121096	1	up	267
ENSMUSG00000097305	Gm17276	0.214126	0.244343	0.5173	1.32535	0.336291	1.02921	0.362624	-1.46346	1.57248	0.026762	1	up	268
ENSMUSG00000044250	Pced1b	2.83438	2.25328	2.33224	2.5753	15.2581	2.72536	0.360912	-1.47028	1.75938	0.0174027	1	up	269
ENSMUSG00000062151	Unc13c	0.070249	0.102789	0.065966	0.195552	0.314533	0.155566	0.359053	-1.47773	1.86324	0.0137013	1	up	270
ENSMUSG00000093835	Gm23147	1.26844	5.84058	3.43615	11.9128	9.35093	8.37352	0.355808	-1.49083	1.54149	0.0287413	1	up	271
ENSMUSG00000027221	Chst1	2.14147	5.16178	3.78781	2.11621	3.44561	25.6289	0.355588	-1.49172	1.4789	0.0331971	1	up	272
ENSMUSG00000087193	Gm14820	0.414177	0.747654	0.170413	1.7056	1.23927	0.822298	0.353646	-1.49962	1.66095	0.0218301	1	up	273
ENSMUSG00000111662	Gm7435	0.193109	0.0981667	0.0694389	0.259036	0.422809	0.349697	0.349684	-1.51587	1.66637	0.0215589	1	up	274
ENSMUSG00000029228	Lnx1	0.112694	0.45405	0.268117	1.4517	0.438856	0.510096	0.347765	-1.52382	1.57826	0.0264082	1	up	275
ENSMUSG00000074123	7420426K07Rik	0.148551	0.335304	0.17909	0.745362	0.843065	0.344729	0.342934	-1.544	1.69531	0.0201691	1	up	276
ENSMUSG00000093553	Gm20633	0.683381	0.660575	0.839659	2.54605	3.32334	0.575076	0.338836	-1.56134	1.96535	0.0108304	1	up	277
ENSMUSG00000021758	Ddx4	0.539874	0.663762	0.216875	1.49151	1.68088	1.03643	0.337509	-1.567	2.20388	0.0062534	0.911379	up	278
ENSMUSG00000037578	Pkd2l1	0.0610737	0.366266	0.0819568	0.281582	0.792613	0.436916	0.337035	-1.56903	1.38891	0.0408404	1	up	279
ENSMUSG00000087512	Ccdc201	0.305054	0.345958	0.105509	0.886623	1.0349	0.332372	0.335651	-1.57497	1.50805	0.0310422	1	up	280
ENSMUSG00000030158	Clec12b	0.276357	0.457007	0.300103	0.517675	1.68964	0.874979	0.335292	-1.57651	1.80301	0.0157395	1	up	281
ENSMUSG00000044726	Erich5	0.142301	0.179235	0.089234	0.46675	0.553758	0.222214	0.330541	-1.5971	1.80058	0.0158278	1	up	282
ENSMUSG00000029431	B3gnt4	0.074522	0.217465	0.639255	0.765551	0.56439	1.52063	0.326687	-1.61402	1.41386	0.03856	1	up	283
ENSMUSG00000079588	Tmem182	0.372674	1.25055	0.307032	3.46686	1.54618	0.949448	0.323733	-1.62712	1.79974	0.0158584	1	up	284
ENSMUSG00000067702	Tuba3a	0.062271	0.64834	0.285824	1.34585	0.791429	0.96127	0.321581	-1.63674	1.51387	0.0306289	1	up	285
ENSMUSG00000113262	Gm48551	0.783427	0.908915	0.470779	0.624841	2.98204	3.20132	0.317723	-1.65416	1.97789	0.0105223	1	up	286
ENSMUSG00000091472	Gm3739	0.274446	0.251047	0.187693	1.25455	0.530954	0.4788	0.314969	-1.66672	2.00437	0.00989987	1	up	287
ENSMUSG00000024331	Dsc2	0.333783	1.01437	1.1342	0.448967	0.50611	6.99691	0.312167	-1.67961	1.33479	0.0462605	1	up	288
ENSMUSG00000041722	Khdc1c	0.937192	1.87732	0.620375	4.42688	5.41711	1.20881	0.310771	-1.68608	2.13789	0.00727969	1	up	289
ENSMUSG00000032172	Olfm2	0.346779	0.786987	0.321614	0.505705	0.67251	3.52233	0.30962	-1.69143	1.64217	0.0227944	1	up	290
ENSMUSG00000079259	Trim71	0.052007	0.091085	0.01157	0.120725	0.241521	0.140622	0.30756	-1.70106	1.68166	0.0208134	1	up	291
ENSMUSG00000084950	Gm5577	0.297987	0.222373	0.941741	1.14126	2.28496	1.4172	0.301874	-1.72798	2.09333	0.00806627	1	up	292
ENSMUSG00000113427	Gm46378	0.129929	0.126744	0.033439	0.213814	0.36266	0.384871	0.301777	-1.72844	1.94975	0.0112266	1	up	293
ENSMUSG00000025082	Vwa2	0.135622	0.058812	0.053332	0.252144	0.379724	0.192028	0.300725	-1.73348	1.99124	0.0102038	1	up	294
ENSMUSG00000044533	Rps2	13.7911	11.6456	15.8196	108.73	14.8964	15.1246	0.297341	-1.74981	2.50567	0.00312123	0.676508	up	295
ENSMUSG00000086727	4931428L18Rik	0.0970067	0.0519007	0.0647651	0.281613	0.289712	0.155137	0.294128	-1.76549	2.08258	0.00826836	1	up	296
ENSMUSG00000087290	Gm15866	0.17195	0.468284	0.117958	0.340787	1.55549	0.687641	0.293427	-1.76893	1.67337	0.0212143	1	up	297
ENSMUSG00000078915	Hsp25-ps1	0.703721	0.610139	0.185117	1.41075	3.51381	0.279629	0.288033	-1.7957	1.40702	0.0391728	1	up	298
ENSMUSG00000110403	Gm45553	0.534383	0.40906	1.39821	1.92335	5.52604	0.798085	0.283923	-1.81643	1.61718	0.0241444	1	up	299
ENSMUSG00000025777	Gdap1	0.0476605	0.121014	0.012379	0.133083	0.374678	0.139554	0.279699	-1.83805	1.66349	0.0217027	1	up	300
ENSMUSG00000098181	Rps12-ps24	2.84538	2.28175	1.13485	2.83437	3.5969	16.8321	0.269177	-1.89337	1.91633	0.0121247	1	up	301
ENSMUSG00000006014	Prg4	0.434279	0.467242	0.972	2.37649	3.25995	1.4073	0.265984	-1.91059	3.65347	0.000222089	0.124608	up	302
ENSMUSG00000034486	Gbx2	0.0647452	0.252904	0.19003	0.780679	0.686763	0.572956	0.248814	-2.00686	2.63955	0.00229323	0.579625	up	303
ENSMUSG00000037994	Slc9b2	0.11094	0.166987	0.0275126	0.330935	0.477875	0.455424	0.241601	-2.0493	2.51301	0.00306898	0.673819	up	304
ENSMUSG00000078880	Gm14308	0.0913754	0.948113	0.172121	2.74182	1.15834	1.11824	0.241433	-2.05031	2.09308	0.00807087	1	up	305
ENSMUSG00000023078	Cxcl13	0.301923	0.261114	0.513218	3.20732	1.20207	0.119664	0.237634	-2.07319	1.70732	0.019619	1	up	306
ENSMUSG00000113640	Adat3	0.0001	0.190609	0.267515	0.956328	0.263525	0.74817	0.232835	-2.10262	1.59813	0.0252271	1	up	307
ENSMUSG00000106230	Gm29811	0.098515	0.069266	0.240225	0.758871	0.399755	0.640978	0.22672	-2.14102	2.66514	0.00216204	0.578271	up	308
ENSMUSG00000003411	Rab3b	0.148311	0.266248	0.116742	0.909186	0.884568	0.589547	0.222927	-2.16536	3.48691	0.000325905	0.153049	up	309
ENSMUSG00000068794	Col28a1	0.0334984	0.131177	0.0001	0.106685	0.312024	0.331475	0.219646	-2.18675	1.54471	0.0285294	1	up	310
ENSMUSG00000049235	Gm7324	0.421379	0.591271	0.757827	0.509557	4.8495	2.73057	0.218858	-2.19194	2.74239	0.00180972	0.538718	up	311
ENSMUSG00000047443	Erfe	2.97164	0.310715	0.834402	4.42135	0.459955	14.8459	0.208684	-2.26061	1.84742	0.0142096	1	up	312
ENSMUSG00000062611	Rps3a2	61.0642	17.911	9.018	193.5	239.364	15.7903	0.196127	-2.35014	2.653	0.00222333	0.578271	up	313
ENSMUSG00000103677	Pcdhga4	0.123707	0.182426	0.559527	0.87142	3.8438	0.201531	0.176063	-2.50583	2.37789	0.00418903	0.801981	up	314
ENSMUSG00000105987	AI506816	0.449546	0.298627	1.37821	0.412186	9.87356	2.02596	0.172712	-2.53356	2.48766	0.0032534	0.696228	up	315
ENSMUSG00000031461	Myom2	0.128172	0.120687	0.00590335	0.263738	0.773379	0.5453	0.160995	-2.63491	2.85486	0.00139681	0.47229	up	316
ENSMUSG00000096775	Gm5796	0.239467	0.226376	0.158217	1.45423	0.101233	2.35202	0.159709	-2.64649	2.63821	0.00230031	0.579625	up	317
ENSMUSG00000096574	Gm2956	0.227828	0.135781	0.0001	0.924945	0.17715	1.1939	0.15841	-2.65826	2.05264	0.00885847	1	up	318
ENSMUSG00000105703	Gm43305	0.236812	0.0381993	0.167298	0.0502631	2.60242	0.152772	0.15766	-2.66511	1.76506	0.0171766	1	up	319
ENSMUSG00000094370	Gm3373	0.123919	0.0001	0.0687863	0.601431	0.0760188	0.728517	0.137134	-2.86634	2.24685	0.00566433	0.878543	up	320
ENSMUSG00000045104	Ldhb-ps	0.372457	0.933431	0.422041	0.636763	0.397722	11.6721	0.135987	-2.87846	2.31967	0.00478997	0.856599	up	321
ENSMUSG00000079410	Gm2897	0.290007	0.114468	0.095429	1.92311	0.069644	1.9907	0.125495	-2.99429	2.79279	0.00161142	0.51537	up	322
ENSMUSG00000068614	Actc1	0.0290376	0.0883053	0.38213	2.16945	1.77781	0.0602628	0.124634	-3.00423	2.25041	0.00561816	0.878543	up	323
ENSMUSG00000079364	Gm3558	0.28099	0.030372	0.226924	1.53941	0.097164	2.89188	0.118868	-3.07257	2.63239	0.00233139	0.579625	up	324
ENSMUSG00000094628	Gm3252	0.185848	0.0560935	0.128537	1.50325	0.239246	1.69925	0.107643	-3.21568	4.07938	8.32946e-05	0.0640081	up	325
ENSMUSG00000079391	Gm2974	0.316084	0.127595	0.123461	2.0912	0.161354	3.1135	0.10569	-3.24209	3.54137	0.000287497	0.142954	up	326
ENSMUSG00000051817	Sox12	2.00712	1.56076	1.70187	16.752	19.1417	14.4226	0.104732	-3.25522	32.11	7.76218e-33	1.31227e-28	up	327
ENSMUSG00000093898	Gm3629	0.0001	0.109104	0.061948	1.02396	0.034408	0.84352	0.0899905	-3.47408	2.58389	0.00260678	0.612087	up	328
ENSMUSG00000081049	Rps24-ps3	13.0732	16.8439	8.48141	154.357	158.888	136.983	0.0852868	-3.55153	26.8829	1.30942e-27	1.10686e-23	up	329
ENSMUSG00000096793	Gm3002	0.135162	0.0359468	0.0001	0.911763	0.0869258	1.32626	0.0736398	-3.76337	3.0194	0.000956304	0.356798	up	330
ENSMUSG00000059751	Rps3a3	7.09436	5.41905	4.80562	121.504	134.672	7.54278	0.0656722	-3.92857	7.63869	2.29776e-08	4.85575e-05	up	331
ENSMUSG00000096904	Lamtor3-ps	0.332388	0.095312	0.034557	2.92469	0.224693	3.9107	0.0654747	-3.93292	4.17667	6.65783e-05	0.0535987	up	332
ENSMUSG00000091754	Gm3636	0.151238	0.074577	0.055699	2.39105	0.089826	2.7869	0.0534408	-4.22591	4.52447	2.98902e-05	0.026596	up	333
ENSMUSG00000040752	Myh6	0.0963089	0.0338224	0.0160523	1.33764	1.53304	0.0108727	0.0507307	-4.301	3.64113	0.000228489	0.124608	up	334
ENSMUSG00000093979	Gm2237	0.070669	0.083056	0.028326	1.58127	0.0001	2.39225	0.0458149	-4.44804	3.28168	0.000522785	0.226621	up	335
ENSMUSG00000059741	Myl3	0.0454928	0.0001	0.0121755	0.898684	0.766229	0.0178387	0.0343297	-4.8644	3.85466	0.000139745	0.0945013	up	336
ENSMUSG00000079396	Gm3411	0.104028	0.0001	0.0001	1.66279	0.021243	2.84547	0.0230109	-5.44154	3.35139	0.000445255	0.203446	up	337
ENSMUSG00000013936	Myl2	0.0001	0.0001	0.0974856	2.34836	2.61392	0.0001	0.0196853	-5.66674	2.69939	0.00199807	0.562991	up	338
ENSMUSG00000116024	Gm49527	0.0001	0.076352	0.0934954	5.471	6.09749	0.0942877	0.0145718	-6.10068	5.69929	1.99855e-06	0.00259903	up	339
ENSMUSG00000018893	Mb	0.0001	0.0357572	0.0001	2.56324	2.65866	0.0308928	0.00684534	-7.19066	5.61715	2.41464e-06	0.00291585	up	340
ENSMUSG00000076128	Mir686	0.082893	0.08686	0.100335	38.0569	31.487	36.3955	0.00254946	-8.61559	20.2547	5.56226e-21	2.35089e-17	up	341
ENSMUSG00000108596	Gm49368	0.0001	0.000949	0.0001	0.0001	0.342009	0.222274	0.00203585	-8.94015	5.10052	7.93378e-06	0.00788991	up	342
ENSMUSG00000053916	Nanp	0.0001	0.0001	0.0001	2.78445	3.36269	4.05813	2.93966e-05	-15.054	26.0537	8.83612e-27	4.97945e-23	up	343
