# Supplementary material for: Human umbilical cord mesenchymal stem cells recover chemotherapy-induced premature ovarian failure
Source: Front Med (Lausanne). 2025 Oct 3;12:1681233. doi: 10.3389/fmed.2025.1681233 (PMC12531164; doi:10.3389/fmed.2025.1681233)
Supplement: Supplementary file 3 [file Table_3.xlsx]

## Sheet: GO of up-regulated gene
Category	Term	Count	PValue	Fold Enrichment	FDR
GOTERM_BP_DIRECT	GO:0050727~regulation of inflammatory response	7	8.046332335952346E-6	14.781914893617023	0.006775011826871875
GOTERM_BP_DIRECT	GO:0060048~cardiac muscle contraction	5	9.855413502137858E-5	20.702962035878183	0.033442891887025455
GOTERM_BP_DIRECT	GO:0006954~inflammatory response	10	1.1915519674712156E-4	5.292486535487656	0.033442891887025455
GOTERM_BP_DIRECT	GO:0055010~ventricular cardiac muscle tissue morphogenesis	4	3.3989279693801634E-4	29.12692589875275	0.07154743375545244
GOTERM_BP_DIRECT	GO:0007155~cell adhesion	9	0.002466744143498855	3.831717570350034	0.4153997137652072
GOTERM_BP_DIRECT	GO:0002026~regulation of the force of heart contraction	3	0.005205373431538591	27.543940795559667	0.7304874048925822
GOTERM_BP_DIRECT	GO:0008016~regulation of heart contraction	3	0.007133562580062722	23.46335697399527	0.8580656703446875
GOTERM_BP_DIRECT	GO:0008284~positive regulation of cell population proliferation	9	0.008860188392636938	3.085279082619508	0.9260898143288869
GOTERM_BP_DIRECT	GO:0007204~positive regulation of cytosolic calcium ion concentration	5	0.009898822243420407	5.965260247625917	0.9260898143288869
GOTERM_BP_DIRECT	GO:0001975~response to amphetamine	3	0.015234210330969063	15.837765957446809	1
GOTERM_BP_DIRECT	GO:0001824~blastocyst development	3	0.015966654502877188	15.451478982874935	1
GOTERM_BP_DIRECT	GO:0001569~branching involved in blood vessel morphogenesis	3	0.015966654502877188	15.451478982874935	1
GOTERM_BP_DIRECT	GO:0015842~aminergic neurotransmitter loading into synaptic vesicle	2	0.018676425241079483	105.58510638297871	1
GOTERM_BP_DIRECT	GO:0045596~negative regulation of cell differentiation	4	0.020441520036125888	6.867323992388859	1
GOTERM_BP_DIRECT	GO:0045214~sarcomere organization	3	0.020667345964774687	13.47894975101856	1
GOTERM_BP_DIRECT	GO:0045824~negative regulation of innate immune response	3	0.02150039148741832	13.19813829787234	1
GOTERM_BP_DIRECT	GO:0043161~proteasome-mediated ubiquitin-dependent protein catabolic process	6	0.022799725738837522	3.7156049167030636	1
GOTERM_BP_DIRECT	GO:0140013~meiotic nuclear division	2	0.027884350105489404	70.39007092198581	1
GOTERM_BP_DIRECT	GO:0006936~muscle contraction	3	0.028648521005832737	11.312689969604863	1
GOTERM_BP_DIRECT	GO:0043066~negative regulation of apoptotic process	8	0.03507400582279756	2.587077644912189	1
GOTERM_BP_DIRECT	GO:0007601~visual perception	4	0.035164402652598604	5.5571108622620375	1
GOTERM_BP_DIRECT	GO:0160021~maternal-to-zygotic transition of gene expression	2	0.03700648684412735	52.792553191489354	1
GOTERM_BP_DIRECT	GO:0055009~atrial cardiac muscle tissue morphogenesis	2	0.03700648684412735	52.792553191489354	1
GOTERM_BP_DIRECT	GO:0030049~muscle filament sliding	2	0.03700648684412735	52.792553191489354	1
GOTERM_BP_DIRECT	GO:0070098~chemokine-mediated signaling pathway	3	0.03871326059911053	9.598646034816246	1
GOTERM_BP_DIRECT	GO:0060700~regulation of ribonuclease activity	2	0.046043629020489966	42.234042553191486	1
GOTERM_BP_DIRECT	GO:0071659~negative regulation of IP-10 production	2	0.05053057314967326	38.39458413926499	1
GOTERM_BP_DIRECT	GO:2000342~negative regulation of chemokine (C-X-C motif) ligand 2 production	2	0.05053057314967326	38.39458413926499	1
GOTERM_BP_DIRECT	GO:0050764~regulation of phagocytosis	2	0.05053057314967326	38.39458413926499	1
GOTERM_BP_DIRECT	GO:0007156~homophilic cell adhesion via plasma membrane adhesion molecules	4	0.051262891231628915	4.772208198100733	1
GOTERM_BP_DIRECT	GO:0051443~positive regulation of ubiquitin-protein transferase activity	2	0.054996562924709474	35.195035460992905	1
GOTERM_BP_DIRECT	GO:0042416~dopamine biosynthetic process	2	0.054996562924709474	35.195035460992905	1
GOTERM_BP_DIRECT	GO:0006880~intracellular sequestering of iron ion	2	0.0594416955091197	32.48772504091653	1
GOTERM_BP_DIRECT	GO:0055003~cardiac myofibril assembly	2	0.0594416955091197	32.48772504091653	1
GOTERM_BP_DIRECT	GO:0007611~learning or memory	3	0.06211199325961012	7.366402770905492	1
GOTERM_BP_DIRECT	GO:0071466~cellular response to xenobiotic stimulus	3	0.06338317539066365	7.281731474688188	1
GOTERM_BP_DIRECT	GO:0007507~heart development	5	0.06358946771459428	3.3202863642446143	1
GOTERM_BP_DIRECT	GO:0070106~interleukin-27-mediated signaling pathway	2	0.06826977550972342	28.156028368794328	1
GOTERM_BP_DIRECT	GO:0007411~axon guidance	4	0.06937678179029448	4.2023922938499	1
GOTERM_BP_DIRECT	GO:0006412~translation	4	0.08023610244451085	3.947106780672102	1
GOTERM_BP_DIRECT	GO:0019229~regulation of vasoconstriction	2	0.08135786989915197	23.46335697399527	1
GOTERM_BP_DIRECT	GO:1901857~positive regulation of cellular respiration	2	0.08135786989915197	23.46335697399527	1
GOTERM_BP_DIRECT	GO:0017148~negative regulation of translation	3	0.09338964781517829	5.812024204567636	1
GOTERM_BP_DIRECT	GO:0048599~oocyte development	2	0.09426340959173762	20.11144883485309	1
GOTERM_BP_DIRECT	GO:0071639~positive regulation of monocyte chemotactic protein-1 production	2	0.09426340959173762	20.11144883485309	1
GOTERM_BP_DIRECT	GO:0045987~positive regulation of smooth muscle contraction	2	0.09426340959173762	20.11144883485309	1
GOTERM_BP_DIRECT	GO:0035457~cellular response to interferon-alpha	2	0.09426340959173762	20.11144883485309	1
GOTERM_BP_DIRECT	GO:0030048~actin filament-based movement	2	0.09426340959173762	20.11144883485309	1
GOTERM_BP_DIRECT	GO:0034138~toll-like receptor 3 signaling pathway	2	0.09426340959173762	20.11144883485309	1
GOTERM_BP_DIRECT	GO:0006939~smooth muscle contraction	2	0.09852512642646612	19.197292069632496	1
GOTERM_CC_DIRECT	GO:0005737~cytoplasm	61	2.365915952372719E-8	1.9795418661947393	4.992082659506437E-6
GOTERM_CC_DIRECT	GO:0001674~female germ cell nucleus	4	1.7639568657915942E-4	36.14251207729468	0.018609744934101318
GOTERM_CC_DIRECT	GO:0005576~extracellular region	18	9.380931627726129E-4	2.469141914191419	0.0659792191150071
GOTERM_CC_DIRECT	GO:0030672~synaptic vesicle membrane	5	0.0073978913355525555	6.494357638888889	0.28330136359346475
GOTERM_CC_DIRECT	GO:0031462~Cul2-RING ubiquitin ligase complex	4	0.007676503158203521	9.89616402116402	0.28330136359346475
GOTERM_CC_DIRECT	GO:0005840~ribosome	5	0.008055962945785727	6.335958672086721	0.28330136359346475
GOTERM_CC_DIRECT	GO:0035805~egg coat	2	0.018978192743742153	103.9097222222222	0.5720569527042277
GOTERM_CC_DIRECT	GO:0016459~myosin complex	3	0.02215772159587955	12.988715277777777	0.5844099070913231
GOTERM_CC_DIRECT	GO:0030016~myofibril	3	0.027593507985900684	11.545524691358024	0.6469144650027826
GOTERM_CC_DIRECT	GO:0030425~dendrite	8	0.03521864785816682	2.585622947986867	0.7419938871985694
GOTERM_CC_DIRECT	GO:0098686~hippocampal mossy fiber to CA3 synapse	3	0.040962084863475315	9.305348258706466	0.7419938871985694
GOTERM_CC_DIRECT	GO:0097512~cardiac myofibril	2	0.042198704485226696	46.182098765432094	0.7419938871985694
GOTERM_CC_DIRECT	GO:0061702~canonical inflammasome complex	2	0.05133334520597946	37.785353535353536	0.8331796798816665
GOTERM_CC_DIRECT	GO:0008021~synaptic vesicle	4	0.0577394592995133	4.5425015179113535	0.8702161365855219
GOTERM_CC_DIRECT	GO:0030175~filopodium	3	0.06783256593609331	7.005149812734082	0.9145595221242885
GOTERM_CC_DIRECT	GO:0043195~terminal bouton	3	0.07320748942774856	6.703853046594982	0.9145595221242885
GOTERM_CC_DIRECT	GO:0005829~cytosol	29	0.07589600786609277	1.3518985843178306	0.9145595221242885
GOTERM_CC_DIRECT	GO:0062023~collagen-containing extracellular matrix	5	0.07802457697959916	3.092551256613757	0.9145595221242885
GOTERM_CC_DIRECT	GO:0005884~actin filament	3	0.09155391392801819	5.881682389937106	0.9145595221242885
GOTERM_MF_DIRECT	GO:0017134~fibroblast growth factor binding	4	2.555766960747238E-4	31.98901098901099	0.06875013124410069
GOTERM_MF_DIRECT	GO:0005509~calcium ion binding	12	8.114660190402181E-4	3.4040148119274996	0.10914217956090934
GOTERM_MF_DIRECT	GO:0008199~ferric iron binding	3	0.003670174960697444	32.830827067669176	0.3290923548092042
GOTERM_MF_DIRECT	GO:0008201~heparin binding	5	0.011446113235641917	5.712323390894819	0.4405213962901343
GOTERM_MF_DIRECT	GO:0005515~protein binding	39	0.011720295155345815	1.454045954045954	0.4405213962901343
GOTERM_MF_DIRECT	GO:0008198~ferrous iron binding	3	0.013515456920317278	16.85907335907336	0.4405213962901343
GOTERM_MF_DIRECT	GO:0000146~microfilament motor activity	3	0.014222135533405325	16.415413533834588	0.4405213962901343
GOTERM_MF_DIRECT	GO:0035804~structural constituent of egg coat	2	0.014257168915803245	138.61904761904762	0.4405213962901343
GOTERM_MF_DIRECT	GO:0048018~receptor ligand activity	4	0.014738634076621593	7.773030707610147	0.4405213962901343
GOTERM_MF_DIRECT	GO:0032190~acrosin binding	2	0.018964567601318812	103.96428571428571	0.5101468684754761
GOTERM_MF_DIRECT	GO:0042802~identical protein binding	17	0.03930477826386726	1.7026906138177815	0.9164309769955851
GOTERM_MF_DIRECT	GO:1990756~ubiquitin-like ligase-substrate adaptor activity	4	0.040881679271178514	5.230907457322552	0.9164309769955851
GOTERM_MF_DIRECT	GO:0005200~structural constituent of cytoskeleton	3	0.051292516517900164	8.207706766917294	0.9856404286988673
GOTERM_MF_DIRECT	GO:0001730~2'-5'-oligoadenylate synthetase activity	2	0.05129727138209718	37.8051948051948	0.9856404286988673
GOTERM_MF_DIRECT	GO:0089720~caspase binding	2	0.06482817517079713	29.70408163265306	1
GOTERM_MF_DIRECT	GO:0005524~ATP binding	13	0.06612625024223634	1.7506939304219098	1
GOTERM_MF_DIRECT	GO:0030371~translation repressor activity	2	0.0956597608270078	19.802721088435376	1
KEGG_PATHWAY	mmu05410:Hypertrophic cardiomyopathy	7	7.477811577189603E-6	14.2756	8.225592734908563E-4
KEGG_PATHWAY	mmu04820:Cytoskeleton in muscle cells	8	1.0755948894950189E-4	7.032327586206897	0.004632739865676289
KEGG_PATHWAY	mmu05414:Dilated cardiomyopathy	6	1.263474508820806E-4	11.879854368932039	0.004632739865676289
KEGG_PATHWAY	mmu04814:Motor proteins	7	3.416418414245137E-4	7.209911616161617	0.009395150639174127
KEGG_PATHWAY	mmu04260:Cardiac muscle contraction	5	8.450253355036214E-4	11.457162921348315	0.015800206079202257
KEGG_PATHWAY	mmu04261:Adrenergic signaling in cardiomyocytes	6	8.618294225019414E-4	7.84375	0.015800206079202257
