# Supplementary material for: Human umbilical cord mesenchymal stem cells recover chemotherapy-induced premature ovarian failure
Source: Front Med (Lausanne). 2025 Oct 3;12:1681233. doi: 10.3389/fmed.2025.1681233 (PMC12531164; doi:10.3389/fmed.2025.1681233)
Supplement: Supplementary file 4 [file Table_4.xlsx]

## Sheet: GO of down-regulated gene
Category	Term	Count	PValue	Fold Enrichment	FDR
GOTERM_BP_DIRECT	GO:0048002~antigen processing and presentation of peptide antigen	4	6.671252369271594E-7	193.65853658536588	5.383700662002177E-4
GOTERM_BP_DIRECT	GO:0019886~antigen processing and presentation of exogenous peptide antigen via MHC class II	5	3.7401109538608817E-6	46.552532833020635	0.0015091347698828659
GOTERM_BP_DIRECT	GO:0006955~immune response	12	7.455071317156367E-6	5.775105464772341	0.002005414184315063
GOTERM_BP_DIRECT	GO:0050778~positive regulation of immune response	5	1.4277147627496481E-5	33.62127371273713	0.002880414533847415
GOTERM_BP_DIRECT	GO:0009617~response to bacterium	9	2.336849406577271E-5	7.671332875300584	0.003094842674383129
GOTERM_BP_DIRECT	GO:0002503~peptide antigen assembly with MHC class II protein complex	4	2.3636662045802036E-5	69.16376306620211	0.003094842674383129
GOTERM_BP_DIRECT	GO:0001819~positive regulation of cytokine production	6	2.6844979827362952E-5	17.08751793400287	0.003094842674383129
GOTERM_BP_DIRECT	GO:0050870~positive regulation of T cell activation	5	3.208040580921659E-5	27.50831485587583	0.0032361109360047238
GOTERM_BP_DIRECT	GO:0006954~inflammatory response	10	4.0973725007113896E-5	6.066996760193166	0.0036739773423045464
GOTERM_BP_DIRECT	GO:0002250~adaptive immune response	8	1.8720214725301436E-4	6.747684201580693	0.015107213283318259
GOTERM_BP_DIRECT	GO:0045087~innate immune response	10	2.8812629629216565E-4	4.682266358446951	0.021137992827979787
GOTERM_BP_DIRECT	GO:0034341~response to type II interferon	4	3.3471288964979185E-4	29.34220251293422	0.0225094418289485
GOTERM_BP_DIRECT	GO:0019882~antigen processing and presentation	4	4.710126331528638E-4	26.170072511535928	0.029239014996489315
GOTERM_BP_DIRECT	GO:0071346~cellular response to type II interferon	5	8.06176173167508E-4	11.983820333252837	0.04560236192098042
GOTERM_BP_DIRECT	GO:0010628~positive regulation of gene expression	10	8.476275449996361E-4	4.027839779229739	0.04560236192098042
GOTERM_BP_DIRECT	GO:0006952~defense response	4	0.0016711271442848145	16.987590928540865	0.08428747533986533
GOTERM_BP_DIRECT	GO:0051770~positive regulation of nitric-oxide synthase biosynthetic process	3	0.0033230454238937033	34.58188153310105	0.1577469210048364
GOTERM_BP_DIRECT	GO:0045766~positive regulation of angiogenesis	5	0.004412259153495317	7.517800333282835	0.19781628538170673
GOTERM_BP_DIRECT	GO:0002224~toll-like receptor signaling pathway	3	0.005870643649466232	25.936411149825787	0.24934786447996046
GOTERM_BP_DIRECT	GO:0050729~positive regulation of inflammatory response	4	0.006273171994834896	10.64057893326186	0.25312248999158804
GOTERM_BP_DIRECT	GO:0043123~positive regulation of canonical NF-kappaB signal transduction	5	0.008749773588927541	6.175335988053758	0.33624129934592983
GOTERM_BP_DIRECT	GO:0071222~cellular response to lipopolysaccharide	6	0.010116881823843226	4.567418315692591	0.3711056196291583
GOTERM_BP_DIRECT	GO:0032755~positive regulation of interleukin-6 production	4	0.011330809116028526	8.56896179581265	0.3975636068102183
GOTERM_BP_DIRECT	GO:0032760~positive regulation of tumor necrosis factor production	4	0.01391476113190117	7.936825269892044	0.45448544935223223
GOTERM_BP_DIRECT	GO:0042832~defense response to protozoan	3	0.01407947488699604	16.504988913525498	0.45448544935223223
GOTERM_BP_DIRECT	GO:2000427~positive regulation of apoptotic cell clearance	2	0.01628994710655445	121.03658536585365	0.4962038709567195
GOTERM_BP_DIRECT	GO:0007155~cell adhesion	7	0.016601616500410688	3.4163552321007082	0.4962038709567195
GOTERM_BP_DIRECT	GO:0045345~positive regulation of MHC class I biosynthetic process	2	0.020321139423604417	96.82926829268294	0.565488259132716
GOTERM_BP_DIRECT	GO:0019677~NAD catabolic process	2	0.020321139423604417	96.82926829268294	0.565488259132716
GOTERM_BP_DIRECT	GO:0007193~adenylate cyclase-inhibiting G protein-coupled receptor signaling pathway	3	0.026037355117700216	11.905237904838064	0.7004048526661357
GOTERM_BP_DIRECT	GO:0036006~cellular response to macrophage colony-stimulating factor stimulus	2	0.028334435829944132	69.16376306620211	0.7145590535864036
GOTERM_BP_DIRECT	GO:0035666~TRIF-dependent toll-like receptor signaling pathway	2	0.028334435829944132	69.16376306620211	0.7145590535864036
GOTERM_BP_DIRECT	GO:0051289~protein homotetramerization	3	0.03181862954918381	10.679698708751793	0.7670457088287855
GOTERM_BP_DIRECT	GO:0015734~taurine transmembrane transport	2	0.03231667174743334	60.51829268292683	0.7670457088287855
GOTERM_BP_DIRECT	GO:0035458~cellular response to interferon-beta	3	0.03532769045247068	10.08638211382114	0.7705304012361728
GOTERM_BP_DIRECT	GO:0045730~respiratory burst	2	0.03628272025647406	53.79403794037941	0.7705304012361728
GOTERM_BP_DIRECT	GO:0002755~MyD88-dependent toll-like receptor signaling pathway	2	0.03628272025647406	53.79403794037941	0.7705304012361728
GOTERM_BP_DIRECT	GO:0006828~manganese ion transport	2	0.03628272025647406	53.79403794037941	0.7705304012361728
GOTERM_BP_DIRECT	GO:0034097~response to cytokine	3	0.04276742669811252	9.077743902439025	0.8288925181287677
GOTERM_BP_DIRECT	GO:0050830~defense response to Gram-positive bacterium	4	0.043489012640052394	5.09627727856226	0.8288925181287677
GOTERM_BP_DIRECT	GO:0002827~positive regulation of T-helper 1 type immune response	2	0.04416651583585751	44.01330376940133	0.8288925181287677
GOTERM_BP_DIRECT	GO:0030432~peristalsis	2	0.04416651583585751	44.01330376940133	0.8288925181287677
GOTERM_BP_DIRECT	GO:0071421~manganese ion transmembrane transport	2	0.04416651583585751	44.01330376940133	0.8288925181287677
GOTERM_BP_DIRECT	GO:0002638~negative regulation of immunoglobulin production	2	0.048084392633601286	40.34552845528456	0.8623134412292497
GOTERM_BP_DIRECT	GO:0045348~positive regulation of MHC class II biosynthetic process	2	0.048084392633601286	40.34552845528456	0.8623134412292497
GOTERM_BP_DIRECT	GO:0009615~response to virus	3	0.06469529099744396	7.190292199951703	0.9853479853479854
GOTERM_BP_DIRECT	GO:0032602~chemokine production	2	0.06743613820323352	28.47919655667145	0.9853479853479854
GOTERM_BP_DIRECT	GO:0002244~hematopoietic progenitor cell differentiation	3	0.07385209615573238	6.662564332065339	0.9853479853479854
GOTERM_BP_DIRECT	GO:0030214~hyaluronan catabolic process	2	0.07506712656033636	25.4813863928113	0.9853479853479854
GOTERM_BP_DIRECT	GO:0032680~regulation of tumor necrosis factor production	2	0.08263617969444773	23.05458768873403	0.9853479853479854
GOTERM_BP_DIRECT	GO:0051607~defense response to virus	4	0.0836769608950351	3.8731707317073174	0.9853479853479854
GOTERM_BP_DIRECT	GO:0006887~exocytosis	3	0.08706698577023843	6.051829268292683	0.9853479853479854
GOTERM_BP_DIRECT	GO:0046677~response to antibiotic	2	0.09387472036916523	20.17276422764228	0.9853479853479854
GOTERM_BP_DIRECT	GO:0010759~positive regulation of macrophage chemotaxis	2	0.0975904705650772	19.365853658536587	0.9853479853479854
GOTERM_BP_DIRECT	GO:0006508~proteolysis	6	0.09981267791745621	2.4288277999836856	0.9853479853479854
GOTERM_CC_DIRECT	GO:0009897~external side of plasma membrane	16	1.665101813766003E-8	6.6850401396160555	2.780720028989225E-6
GOTERM_CC_DIRECT	GO:0005886~plasma membrane	50	5.210798849304296E-7	1.9907533677033096	4.351017039169088E-5
GOTERM_CC_DIRECT	GO:0009986~cell surface	15	9.783242779898518E-6	4.30589928057554	4.3195388172629175E-4
GOTERM_CC_DIRECT	GO:0005764~lysosome	10	1.034620075991118E-5	7.232870090634441	4.3195388172629175E-4
GOTERM_CC_DIRECT	GO:0042613~MHC class II protein complex	4	4.525291848207619E-5	56.33129411764706	0.0013421600187573212
GOTERM_CC_DIRECT	GO:0005765~lysosomal membrane	9	4.8221318039185195E-5	6.92820578778135	0.0013421600187573212
GOTERM_CC_DIRECT	GO:0016020~membrane	43	6.44855816019925E-5	1.807011409513779	0.0015384417325046782
GOTERM_CC_DIRECT	GO:0005576~extracellular region	17	5.34457693279818E-4	2.686426402640264	0.01069679025431143
GOTERM_CC_DIRECT	GO:0005615~extracellular space	20	5.764737262802567E-4	2.3952776388194095	0.01069679025431143
GOTERM_CC_DIRECT	GO:0031902~late endosome membrane	5	0.0031642051055371673	8.255448275862069	0.05284222526247069
GOTERM_CC_DIRECT	GO:0098552~side of membrane	4	0.014027148260889731	7.914314049586777	0.21295761450623502
GOTERM_CC_DIRECT	GO:0043005~neuron projection	6	0.022088392677322113	3.7407500000000002	0.30739679809273274
GOTERM_CC_DIRECT	GO:0030133~transport vesicle	3	0.024987506382779696	12.17328813559322	0.3209933512249392
GOTERM_CC_DIRECT	GO:0030670~phagocytic vesicle membrane	3	0.03789953023956323	9.70572972972973	0.45208725357193286
GOTERM_CC_DIRECT	GO:0019897~extrinsic component of plasma membrane	2	0.04067741289270619	47.8816	0.4528751968721289
GOTERM_CC_DIRECT	GO:0005794~Golgi apparatus	10	0.04859894976346926	2.0927272727272728	0.5072515381562104
GOTERM_CC_DIRECT	GO:0071735~IgG immunoglobulin complex	2	0.06039625422303347	31.92106666666667	0.5933043797203876
GOTERM_CC_DIRECT	GO:0043204~perikaryon	4	0.06862420391275997	4.218643171806168	0.630653181090534
GOTERM_CC_DIRECT	GO:0043679~axon terminus	3	0.07175096072287514	6.775698113207547	0.630653181090534
GOTERM_CC_DIRECT	GO:0042571~immunoglobulin complex, circulating	2	0.07971297741626064	23.9408	0.6656033614257764
GOTERM_CC_DIRECT	GO:0070062~extracellular exosome	3	0.09252303633617856	5.839219512195122	0.7357784318162771
GOTERM_MF_DIRECT	GO:0023026~MHC class II protein complex binding	4	3.498603186446132E-5	61.15546218487395	0.010460823527473934
GOTERM_MF_DIRECT	GO:0061809~NAD+ nucleotidase, cyclic ADP-ribose generating	4	7.038321692276621E-5	48.924369747899156	0.010522290929953548
GOTERM_MF_DIRECT	GO:0042605~peptide antigen binding	5	7.17797362429068E-4	12.354638825227061	0.07154047045543045
GOTERM_MF_DIRECT	GO:0044877~protein-containing complex binding	8	0.021876259255775583	2.8527329299066566	1
GOTERM_MF_DIRECT	GO:0005384~manganese ion transmembrane transporter activity	2	0.028035241516481194	69.89195678271308	1
GOTERM_MF_DIRECT	GO:0106274~NAD+-protein-arginine ADP-ribosyltransferase activity	2	0.031976135636774636	61.15546218487395	1
GOTERM_MF_DIRECT	GO:0005515~protein binding	32	0.035804556902608954	1.403603937540589	1
GOTERM_MF_DIRECT	GO:0034988~Fc-gamma receptor I complex binding	2	0.035901186010262036	54.360410830999065	1
GOTERM_MF_DIRECT	GO:0003953~NAD+ nucleosidase activity	2	0.05144420943840446	37.63413057530705	1
GOTERM_MF_DIRECT	GO:0005125~cytokine activity	4	0.05283009832767265	4.704266321913381	1
GOTERM_MF_DIRECT	GO:0016798~hydrolase activity, acting on glycosyl bonds	2	0.06673874068534295	28.779041028175975	1
GOTERM_MF_DIRECT	GO:0001758~retinal dehydrogenase activity	2	0.07052400960771811	27.180205415499533	1
GOTERM_MF_DIRECT	GO:0005525~GTP binding	5	0.07451072958246477	3.136177547942254	1
GOTERM_MF_DIRECT	GO:0016811~hydrolase activity, acting on carbon-nitrogen (but not peptide) bonds, in linear amides	2	0.07804893821945982	24.462184873949578	1
KEGG_PATHWAY	mmu05140:Leishmaniasis	7	2.6343394307893072E-6	17.173684210526314	4.056882723415533E-4
KEGG_PATHWAY	mmu04514:Cell adhesion molecules	9	7.179321163473593E-6	8.634813290208761	4.833822647039043E-4
KEGG_PATHWAY	mmu04612:Antigen processing and presentation	7	9.41653762410203E-6	13.817906836055656	4.833822647039043E-4
KEGG_PATHWAY	mmu05164:Influenza A	8	5.5312918988164465E-5	7.895946763460375	0.002129547381044332
KEGG_PATHWAY	mmu04145:Phagosome	8	7.613241924436233E-5	7.507621512798389	0.0023448785127263595
KEGG_PATHWAY	mmu04672:Intestinal immune network for IgA production	5	1.0042766959664372E-4	19.96940024479804	0.002577643519647189
KEGG_PATHWAY	mmu05323:Rheumatoid arthritis	6	1.3207419878266116E-4	11.843920145190562	0.0029056323732185455
KEGG_PATHWAY	mmu05332:Graft-versus-host disease	5	3.692225806973912E-4	14.311403508771928	0.005314453435253131
KEGG_PATHWAY	mmu05330:Allograft rejection	5	3.692225806973912E-4	14.311403508771928	0.005314453435253131
KEGG_PATHWAY	mmu05310:Asthma	4	3.7306164920913805E-4	27.477894736842103	0.005314453435253131
KEGG_PATHWAY	mmu05145:Toxoplasmosis	6	3.7960381680379507E-4	9.453404152583293	0.005314453435253131
KEGG_PATHWAY	mmu05321:Inflammatory bowel disease	5	4.1881971666861564E-4	13.84974533106961	0.005374853030580567
KEGG_PATHWAY	mmu05152:Tuberculosis	7	5.385678854586753E-4	6.678654970760233	0.006197421155440794
KEGG_PATHWAY	mmu04940:Type I diabetes mellitus	5	5.634019232218904E-4	12.81618224666143	0.006197421155440794
KEGG_PATHWAY	mmu05150:Staphylococcus aureus infection	6	7.917402020408989E-4	8.05016447368421	0.008128532740953228
KEGG_PATHWAY	mmu05320:Autoimmune thyroid disease	5	9.078107538305082E-4	11.298476454293628	0.008737678505618641
KEGG_PATHWAY	mmu05416:Viral myocarditis	5	0.0019997458834443657	9.134938409854424	0.017108937002801795
KEGG_PATHWAY	mmu04640:Hematopoietic cell lineage	5	0.0019997458834443657	9.134938409854424	0.017108937002801795
KEGG_PATHWAY	mmu05168:Herpes simplex virus 1 infection	9	0.004593932779296791	3.331102540834846	0.03723503410587926
KEGG_PATHWAY	mmu05169:Epstein-Barr virus infection	6	0.009549609217056818	4.519390581717452	0.0735319909713375
KEGG_PATHWAY	mmu05322:Systemic lupus erythematosus	5	0.010497297439477008	5.724561403508772	0.07698018122283139
KEGG_PATHWAY	mmu04658:Th1 and Th2 cell differentiation	4	0.013810967712644692	7.80622009569378	0.09667677398851285
KEGG_PATHWAY	mmu04933:AGE-RAGE signaling pathway in diabetic complications	4	0.019912799323482906	6.801459093277749	0.13332917807897252
KEGG_PATHWAY	mmu04659:Th17 cell differentiation	4	0.022045056813624866	6.542355889724311	0.14145578122075955
KEGG_PATHWAY	mmu00760:Nicotinate and nicotinamide metabolism	3	0.024986365182278855	11.981640146878824	0.15391600952283774
KEGG_PATHWAY	mmu05166:Human T-cell leukemia virus 1 infection	5	0.052359854406387255	3.4764542936288088	0.3101314453301399
KEGG_PATHWAY	mmu04911:Insulin secretion	3	0.08665552152065294	5.990820073439412	0.4782002364165643
KEGG_PATHWAY	mmu04060:Cytokine-cytokine receptor interaction	5	0.08694549753028441	2.920694593626924	0.4782002364165643
KEGG_PATHWAY	mmu04062:Chemokine signaling pathway	4	0.09806168454754113	3.5593127897463868	0.5207413593214254
